# Supplementary material for: Development of functional markers and expression analysis for a Peroxidase gene TaPod‐A3 on chromosome 7AL in wheat
Source: Plant Genome. 2025 Aug 30;18(3):e70103. doi: 10.1002/tpg2.70103 (PMC12397898; doi:10.1002/tpg2.70103)
Supplement: Supplementary file 7 — Supplementary Material [file TPG2-18-e70103-s006.xlsx]

## Sheet: Sheet1
Number	Wheat varieties	POD activity U/ (g. min)	TaPod-A3
1	Aifeng3	676.3	TaPod-A3b
2	Aikang58	598.8	TaPod-A3b
3	An1331	571.5	TaPod-A3c
4	Bainong3217	535.4	TaPod-A3a
5	Bainong64	523.5	TaPod-A3a
6	Beijing0045	688	TaPod-A3b
7	Beijing841	634.7	TaPod-A3b
8	Bima1	627.9	TaPod-A3a
9	Bima4	692.9	TaPod-A3a
10	CA0548	756.7	TaPod-A3c
11	CA0816(red）	657.4	TaPod-A3c
12	CA0816(white）	718	TaPod-A3c
13	CA0958	741.6	TaPod-A3c
14	CA0998	541.9	TaPod-A3a
15	CA1055	586.74	TaPod-A3a
16	CA1062	523.3	TaPod-A3a
17	CA1090	772.7	TaPod-A3c
18	CA1119	734.8	TaPod-A3a
19	CA1133	935.7	TaPod-A3c
20	CA1135	908.6	TaPod-A3c
21	Changwu134	748.8	TaPod-A3a
22	Chuanmai41	642.1	TaPod-A3b
23	Chuanmai44	694.3	TaPod-A3b
24	Chuanmai107	809.6	TaPod-A3b
25	Doumai	567.5	TaPod-A3a
26	Emai18	606.3	TaPod-A3b
27	Emai21	716.8	TaPod-A3b
28	Fengchan3	608.8	TaPod-A3c
29	Fengkang2	646.8	TaPod-A3c
30	Fu936	662.8	TaPod-A3a
31	Gaocheng8901	431.3	TaPod-A3a
32	Gaoyou503	635.6	TaPod-A3a
33	Han6172	693	TaPod-A3c
34	Heng7228	597.9	TaPod-A3c
35	Hengguan33	588.7	TaPod-A3a
36	Huaimai21	592.4	TaPod-A3a
37	Huaimai20	685.1	TaPod-A3c
38	Huapei5	520.9	TaPod-A3a
39	Jimai19	517.1	TaPod-A3a
40	Jimai20	655.8	TaPod-A3a
41	Jimai21	832.8	TaPod-A3a
42	Jimai22	911.7	TaPod-A3c
43	Jing411	793.1	TaPod-A3c
44	Jing9428	744.33	TaPod-A3a
45	Jingdong17	655.5	TaPod-A3c
46	Jingdong22	841.2	TaPod-A3a
47	Jingdong8	761.06	TaPod-A3a
48	Jingshuang16	767.05	TaPod-A3a
49	Jinhe9123	598.3	TaPod-A3a
50	Jining16	570.9	TaPod-A3a
51	Jinmai45	802.65	TaPod-A3a
52	Jinmai61	581.1	TaPod-A3c
53	Jinmai67	778.55	TaPod-A3c
54	Jishi02-1	705	TaPod-A3a
55	Keheng6654	590.41	TaPod-A3a
56	Lankao24	941.1	TaPod-A3c
57	Lankao2	795.8	TaPod-A3c
58	Lankao906	876.6	TaPod-A3c
59	Liangxing66	954.8	TaPod-A3c
60	Liangxing99	848.6	TaPod-A3c
61	Linhan2	616.6	TaPod-A3c
62	Linkang12	610.5	TaPod-A3a
63	Linmai2	862.2	TaPod-A3a
64	Linmai4	773.5	TaPod-A3a
65	Lumai11	534.6	TaPod-A3a
66	Lumai14	870	TaPod-A3c
67	Lumai15	629.9	TaPod-A3a
68	Lumai21	726.6	TaPod-A3b
69	Lumai23	749.8	TaPod-A3b
70	Lumai5	698.6	TaPod-A3a
71	Lumai6	712.8	TaPod-A3a
72	Lumai7	767.4	TaPod-A3a
73	Lumai8	615.5	TaPod-A3b
74	Lumai9	841.8	TaPod-A3b
75	Lunxuan987	535.07	TaPod-A3a
76	Luohan2	570.7	TaPod-A3c
77	Luomai21	678.8	TaPod-A3a
78	Luyuan502	787	TaPod-A3a
79	Neixiang188	729.7	TaPod-A3c
80	Ningdong10	716.2	TaPod-A3c
81	Ningdong11	770.65	TaPod-A3c
82	Nongda139	750.3	TaPod-A3a
83	Nongda211	697.5	TaPod-A3a
84	Nongda212	715.86	TaPod-A3a
85	Qinnong151	688.2	TaPod-A3a
86	Qinnong731	755.9	TaPod-A3a
87	Shan229	626	TaPod-A3c
88	Shan253	612.2	TaPod-A3c
89	Shan354	619.3	TaPod-A3a
90	Shan715	492.4	TaPod-A3a
91	Shanmai509	677	TaPod-A3a
92	Shanmai94	751.6	TaPod-A3c
93	Shannong20	720.2	TaPod-A3a
94	Shannong78-59	597.7	TaPod-A3a
95	Shannong981	483.6	TaPod-A3a
96	Shanyou225	556.1	TaPod-A3a
97	Shi4185	574.4	TaPod-A3c
98	Shijiazhaung15	644.2	TaPod-A3c
99	Shijiazhuang8	661.1	TaPod-A3a
100	Shixin733	590.6	TaPod-A3a
101	Shixin828	632.1	TaPod-A3b
102	Shiyou17	730.4	TaPod-A3a
103	Su0663	657.3	TaPod-A3c
104	Taishan1	874.2	TaPod-A3c
105	Taishan5	737.7	TaPod-A3a
106	Wan23094	675.8	TaPod-A3c
107	Wanmai29	503.4	TaPod-A3a
108	Wanmai33	628.9	TaPod-A3c
109	Wanmai38	620.5	TaPod-A3c
110	Wanmai50	748.9	TaPod-A3a
111	Wanmai52	662.2	TaPod-A3b
112	Wanmai53	641.8	TaPod-A3a
113	Wennong14	809.7	TaPod-A3c
114	Wennong5	669.5	TaPod-A3c
115	Wunong148	582.2	TaPod-A3c
116	Xiaoyan22	724.1	TaPod-A3c
117	Xiaoyan54	612.9	TaPod-A3b
118	Xiaoyan81	726.7	TaPod-A3c
119	Xinmai19	736.4	TaPod-A3c
120	Xinmai37	526.44	TaPod-A3a
121	Xinmai9408	741.8	TaPod-A3c
122	Xinmai9	705.8	TaPod-A3c
123	Xinong1376	461.4	TaPod-A3c
124	Xinong291	722.2	TaPod-A3c
125	Xinong88	618	TaPod-A3c
126	Xinong979-005	588.4	TaPod-A3a
127	Xuzhou23	646.8	TaPod-A3b
128	Yangxiaomai	808.57	TaPod-A3c
129	Yannong15	780.1	TaPod-A3c
130	Yannong19	757.5	TaPod-A3a
131	Yanzhan4110	754.7	TaPod-A3a
132	Yumai13	536	TaPod-A3a
133	Yumai18	633.2	TaPod-A3a
134	Yumai21	461.4	TaPod-A3a
135	Yumai2	634.9	TaPod-A3a
136	Yumai34	792.3	TaPod-A3a
137	Yumai35	730.9	TaPod-A3c
138	Yumai49	795.2	TaPod-A3c
139	Yumai50	710.2	TaPod-A3a
140	Yumai63	659.7	TaPod-A3c
141	Yumai7	592.6	TaPod-A3a
142	Zheng9023	659.6	TaPod-A3c
143	Zhengyin1	768.4	TaPod-A3a
144	Zhengzhou3	865.4	TaPod-A3a
145	Zhongmai175	939.7	TaPod-A3c
146	Zhongmai415	547.1	TaPod-A3c
147	Zhongmai871	662	TaPod-A3c
148	Zhongmai875	689	TaPod-A3a
149	Zhongmai895	651.9	TaPod-A3c
150	Zhongyou206	634.1	TaPod-A3c
151	Zhongyou9507	850.3	TaPod-A3a
152	Zhongyu5	514.3	TaPod-A3a
153	Zhongyu9	609.6	TaPod-A3a
154	Zhou8425B	909.1	TaPod-A3c
155	Zhouami13	855.9	TaPod-A3c
156	Zhoumai11	695.8	TaPod-A3a
157	Zhoumai12	815.9	TaPod-A3c
158	Zhoumai16	676.8	TaPod-A3a
159	Zhoumai18	719	TaPod-A3a
160	Zhoumai19	608.9	TaPod-A3a
161	Zhoumai22	679.4	TaPod-A3c
162	Zhoumai23	651	TaPod-A3a
163	Zhoumai25	583.1	TaPod-A3c
164	Zhoumai26	688	TaPod-A3a
165	Zhoumai31	582.3	TaPod-A3c
166	Zhoumai32	637.6	TaPod-A3a
167	Zimai12	756.3	TaPod-A3c
168	Zixuan2	708.7	TaPod-A3a
169	85zhong33	718.1	TaPod-A3a
170	Abo	640	TaPod-A3a
171	Aca 601	747.7	TaPod-A3a
172	Aca 801	553.3	TaPod-A3a
173	Afu	774.4	TaPod-A3a
174	Aztec	774.6	TaPod-A3a
175	Azulon	710.4	TaPod-A3c
176	Barra	834.5	TaPod-A3c
177	BATJKO	899.81	TaPod-A3c
178	BRUTA	636.18	TaPod-A3c
179	C39	696.49	TaPod-A3c
180	Carimulti	909.33	TaPod-A3a
181	Darius	712.2	TaPod-A3a
182	DONSKI-93	888.66	TaPod-A3c
183	Dorico	746.1	TaPod-A3a
184	F498U1-1021 / BOEMA	771.86	TaPod-A3a
185	F92080G1-1/F93042G2-1	757.2	TaPod-A3c
186	F98047G14-2INC	768.9	TaPod-A3a
187	Festin	1009.3	TaPod-A3c
188	Fr03717	725.1	TaPod-A3a
189	Fr03724	698.4	TaPod-A3a
190	Fr03725	640.6	TaPod-A3a
191	Fr3713	698.53	TaPod-A3c
192	HK1/6/NVSR3/5/BEZ/TVR/5/CFN/BEZ//SU92/CI13645/3NAI60	644.2	TaPod-A3a
193	Insignia	717.38	TaPod-A3a
194	Jagger/W94-244-132	698	TaPod-A3a
195	Kanto 107	619.7	TaPod-A3a
196	Kitanokaori	674.1	TaPod-A3a
197	Klein Flecha	534.9	TaPod-A3a
198	Klein Jabal 1	524.4	TaPod-A3a
199	KNIISH 46	789.36	TaPod-A3a
200	LASEN	613.4	TaPod-A3a
201	Libero	658.8	TaPod-A3c
202	Lovrin10	822.8	TaPod-A3a
203	Lovrin13	796.03	TaPod-A3c
204	Magnus	675.48	TaPod-A3c
205	Manital	602.1	TaPod-A3c
206	Mantol	734.8	TaPod-A3a
207	Mason/Jagger	633.13	TaPod-A3c
208	Mesofold	516.63	TaPod-A3a
209	MV05-08	812.93	TaPod-A3c
210	Nidera Baguette 20	693.5	TaPod-A3c
211	Norin 61	703.7	TaPod-A3c
212	Norin 67	799.8	TaPod-A3c
213	NSA09-3645	801.14	TaPod-A3c
214	NUWEST/4/D887-74/PEW/3/LNCR//CARSTEN/GIGANT/5/MRS/CI14482//YMH/HYS/3/RONDEZVOUS	599.7	TaPod-A3a
215	PALPICH	722.73	TaPod-A3c
216	ProINTA Colibr 1	598.2	TaPod-A3c
217	RE714	760.01	TaPod-A3c
218	Salmone	655.81	TaPod-A3c
219	SELYANKA	840.58	TaPod-A3a
220	Soissons	1111.78	TaPod-A3c
221	STARSHINA	707.7	TaPod-A3c
222	T67/X84W063-9-45//K92/3/SNF/4/X86509-1-1/X84W063-9-39-2//K93	767	TaPod-A3c
223	Thesee	810.1	TaPod-A3a
224	TX03A0148	734.2	TaPod-A3c
225	WGRC10/3/KS93U69 sib/TA2455//KS93U69/4/JAGGER	734.3	TaPod-A3c
226	YANA	660.82	TaPod-A3c
227	#575(LYFENKO)/JAGGER/4/KARL*2//PI355520/	981.8	TaPod-A3c
228	98039G5-103	697.2	TaPod-A3a
